# Supplementary material for: HER3 PET Imaging: 68Ga-Labeled Affibody Molecules Provide Superior HER3 Contrast to 89Zr-Labeled Antibody and Antibody-Fragment-Based Tracers
Source: Cancers (Basel). 2021 Sep 24;13(19):4791. doi: 10.3390/cancers13194791 (PMC8508546; doi:10.3390/cancers13194791)
Supplement: Supplementary file 1 [file cancers-13-04791-s001.zip]

Archive with 1 entries (1 files):
- cancers-1369900-supplementary.pdf
